# Supplementary material for: TERT Extra-Telomeric Roles: Antioxidant Activity and Mitochondrial Protection
Source: Int J Mol Sci. 2023 Feb 23;24(5):4450. doi: 10.3390/ijms24054450 (PMC10002448; doi:10.3390/ijms24054450)
Supplement: Supplementary file 1 [file ijms-24-04450-s001.zip]

Archive with 1 entries (1 files):
- ijms-2104034-supplementary.pdf
